# Supplementary material for: SARS-CoV-2 humoral and cellular immunity following different combinations of vaccination and breakthrough infection
Source: Nat Commun. 2023 Feb 2;14:572. doi: 10.1038/s41467-023-36250-4 (PMC9894521; doi:10.1038/s41467-023-36250-4)
Supplement: Supplementary file 6 — Source data [file 41467_2023_36250_MOESM6_ESM.xlsx]

## Sheet: 1b
Group	Minimum	Maximum	First quartile	Third quartile	Median
2xVacc	220.634	12082.8	1062.76	2123.45	1513.39
2xVacc+a	978.248	3967.95	2034.18	3075.98	2321.59
2xVacc+d	616.96	20241.5	5559.15	12678.1	10016.9
3xVacc	2108.93	21024.9	4983.93	8369.53	6840.32
3xVacc+o	5267.05	25716.3	5531.89	13311.2	7763.61
3xVacc+a	745.766	13961.8	1154.97	4354.58	1771.66
3xVacc+d	1668.53	29541.4	3356.01	10688.8	8267.71

## Sheet: 1c_left
Group	Minimum	Maximum	First quartile	Third quartile	Median
2xVacc	1.49734	3.36568	2.18312	2.61259	2.37149
2xVacc+a	2.29535	3.27254	2.47705	3.06322	2.77291
2xVacc+d	2.22246	4.01532	2.75366	3.73038	3.36324
3xVacc	2.463	3.73288	2.86016	3.31026	3.09237
3xVacc+o	2.70851	3.74162	3.02574	3.23214	3.14668
3xVacc+a	2.02449	3.22891	2.30374	2.92343	2.48144
3xVacc+d	2.42797	3.83027	2.77497	3.22679	3.07335

## Sheet: 1c_center
Group	Minimum	Maximum	First quartile	Third quartile	Median
2xVacc	1.22712	2.91334	1.89744	2.29226	2.13665
2xVacc+a	2.20575	3.32201	2.44982	3.05684	2.57229
2xVacc+d	2.29026	4.29296	2.90993	3.46731	3.20629
3xVacc	2.03822	3.53033	2.69752	3.1019	2.92495
3xVacc+o	2.86941	3.8632	3.11891	3.31631	3.19974
3xVacc+a	2.43393	3.37438	2.51163	2.86676	2.56074
3xVacc+d	2.50461	3.91651	2.89541	3.34315	3.03383

## Sheet: 2c_right
Group	Minimum	Maximum	First quartile	Third quartile	Median
2xVacc	0.477121	2.18156	0.974947	1.19996	1.16107
2xVacc+a	0.725439	1.96965	1.07356	1.6109	1.4603
2xVacc+d	1.09237	3.28533	1.96118	2.70561	2.39111
3xVacc	1.84646	3.37876	2.10054	2.60278	2.41631
3xVacc+o	2.46315	3.91466	2.71628	3.14085	2.82009
3xVacc+a	1.38686	2.72411	1.77015	2.20685	2.11959
3xVacc+d	1.84702	3.10346	2.20454	2.99093	2.56561

## Sheet: 1d
	Group	Variant	Minimum	Maximum	First quartile	Third quartile	Median
1	2xVacc	Delta	1.49734	3.36568	2.21906	2.61374	2.3822
2	2xVacc+α	Delta	1.22712	2.91334	1.91782	2.29248	2.15836
3	2xVacc+δ	Delta	0.477121	2.18156	1.0385	1.20099	1.16226
4	3xVacc	Delta	2.29535	3.27254	2.47705	3.06322	2.77291
5	3xVacc+ο	Delta	2.20575	3.32201	2.44982	3.05684	2.57229
6	3xVacc+α	Delta	0.725439	1.96965	1.07356	1.6109	1.4603
7	3xVacc+δ	Delta	2.22246	4.01532	2.75366	3.73038	3.36324
8	2xVacc	Omicron	2.29026	4.29296	2.90993	3.46731	3.20629
9	2xVacc+α	Omicron	1.09237	3.28533	1.96118	2.70561	2.39111
10	2xVacc+δ	Omicron	2.463	3.73288	2.86016	3.31026	3.09237
11	3xVacc	Omicron	2.03822	3.53033	2.69752	3.1019	2.92495
12	3xVacc+ο	Omicron	1.84646	3.37876	2.10054	2.60278	2.41631
13	3xVacc+α	Omicron	2.70851	3.74162	3.02574	3.23214	3.14668
14	3xVacc+δ	Omicron	2.86941	3.8632	3.11891	3.31631	3.19974
15	2xVacc	WT	2.46315	3.91466	2.71628	3.14085	2.82009
16	2xVacc+α	WT	2.02449	3.22891	2.30374	2.92343	2.48144
17	2xVacc+δ	WT	2.43393	3.37438	2.51163	2.86676	2.56074
18	3xVacc	WT	1.38686	2.72411	1.77015	2.20685	2.11959
19	3xVacc+ο	WT	2.42797	3.83027	2.77497	3.22679	3.07335
20	3xVacc+α	WT	2.50461	3.91651	2.89541	3.34315	3.03383
21	3xVacc+δ	WT	1.84702	3.10346	2.20454	2.99093	2.56561

## Sheet: 1e
Group	R	p
2xVacc	0.668839	9.61536e-08
2xVacc+a	0.892857	0.0123016
2xVacc+d	0.928571	0
3xVacc	0.429948	0.0405919
3xVacc+o	0.733333	0.0211665
3xVacc+a	0.928571	0.00674603
3xVacc+d	0.821429	0.034127

## Sheet: 1f
Group	R	p
2xVacc	0.747665	0
2xVacc+a	0.892857	0.0123016
2xVacc+d	0.928571	0
3xVacc	0.368174	0.0838896
3xVacc+o	0.563636	0.0957916
3xVacc+a	0.642857	0.138889
3xVacc+d	0.857143	0.0238095

## Sheet: 1g
Group	R	p
2xVacc	0.594357	2.15326e-06
2xVacc+a	0.464286	0.302381
2xVacc+d	0.807692	0.0014231
3xVacc	0.188782	0.388318
3xVacc+o	0.806061	0.00823557
3xVacc+a	0.428571	0.353571
3xVacc+d	0.714286	0.0880952

## Sheet: 2a
Group	Minimum	Maximum	First quartile	Third quartile	Median
2xVacc	0.0517245	4.82651	0.250267	0.828198	0.416878
2xVacc+a	0.129526	1.7576	0.337985	0.719157	0.370008
2xVacc+d	0.416878	7	0.856085	4.0542	1.97762
3xVacc	0.253948	7	0.699013	4.1308	2.12571
3xVacc+o	0.993944	7	2.12464	7	5.45122
3xVacc+a	0.355	5.13709	0.741758	1.78864	1.57634
3xVacc+d	0.347535	7	1.80134	6.41609	3.65775

## Sheet: 2b
Group	Minimum	Maximum	First quartile	Third quartile	Median
2xVacc	0.0332347	0.656039	0.167797	0.356782	0.247993
2xVacc+a	0.0860344	0.467969	0.0982479	0.316958	0.133621
2xVacc+d	0.145228	3.2911	0.457369	2.84571	1.16343
3xVacc	0.0760006	1.01096	0.218409	0.609558	0.354482
3xVacc+o	0.52099	5	0.777057	2.50552	0.85049
3xVacc+a	0.159776	0.753575	0.209649	0.546569	0.26583
3xVacc+d	0.208097	3.74281	0.27776	1.31305	0.368146

[truncated: 28 more sheets: 2c, 2d, 2e, 3b, 3c, 3d, 3e, 3f, 4b, 4c, 4d, 4e, 4f, 4g, 4h, 5_2xVacc, 5_2xVacc+d, 5_2xVacc+a, 5_3xVacc, 5_3xVacc+o …]
